# Supplementary material for: Short-term anti-proteinuric effect of tacrolimus is not related to preservation of the glomerular filtration rate in IgA nephropathy: A 5-year follow-up study
Source: PLoS One. 2017 Nov 20;12(11):e0188375. doi: 10.1371/journal.pone.0188375 (PMC5695802; doi:10.1371/journal.pone.0188375)
Supplement: S1 File — (XLSX) [file pone.0188375.s001.xlsx]

## Sheet: S1_File
A_NO_RANDOM	FU_CRRATIO1.25	FU_CRRATIO1.25_FUMON	FU_CRRATIO2.0	FU_CRRATIO2.0_FUMON	FU_UPCR_TESTFREQ	FU_CR_TESTFREQ	FU_UACR_TESTFREQ	FU_CR_FINAL_FUMON	A_AGE	A_ALLOPURINOL	A_ASPIRIN	A_COMPLIANCE_MEAN	A_COMPLIANCE_V3	A_COMPLIANCE_V4	A_COMPLIANCE_V5	A_COMPLIANCE_V6	A_DM	A_DROPOUT	A_DXDURATION	A_GROUP	A_HTN	A_NUM	A_OTHERHTN	A_PP_ANALYSIS	A_RASI	A_RASI2	A_SEX	A_SEX_REVERSE	A_STATIN	A_TACROSTOP_DURATION	A_V1_V6_TA_UACR3M	A_V1_V6_TA_UPCR3M	filter_$	FU_CR_FINAL	FU_CR_FINAL_FUYR	FU_CR_TESTNUM	FU_CRRATIO_LAST	FU_CRRATIO1.5	FU_CRRATIO1.5_FUMON	FU_DRUG_ACEI	FU_DRUG_ANTIDM	FU_DRUG_ARB	FU_DRUG_ASPIRIN	FU_DRUG_DIURETICS	FU_DRUG_HTN	FU_DRUG_HTN_BB	FU_DRUG_HTN_CCB	FU_DRUG_HTN_OTHERS	FU_DRUG_IMMUNO_CTX
R316	0	64.8333	0	64.8333	3.41228	3.7	3.18904	63.96	57	0	0	97.7	96.4	95.7	100	98.8	0	0	46	0	0	29	0	1	0	0	0	1	1	0	0.414833	0.615	1	0.81	5.33	17	1.246	0	64	0	0	0	0	0	0	0	0	0	0
R304	1	17.7333	1	58.6	1.08065	1.54938	1.41227	66.12	55	0	0	96.8	94.6	94.6	98	100	0	0	14	0	0	7	0	0	0	0	1	0	0	17	0.916667	1.22833	1	4.33	5.51	27	2.667	1	38	0	0	0	0	0	0	0	0	0	0
R313	0	34.6	0	34.6	2.66154	2.77222	2.62508	34.08	44	0	0	89.8	96.4	67.8	98.4	96.4	0	0		0	0	26	0	1	0	0	1	0	0	13	0.530333	0.738333	1	1.02	2.84	12	1.097	0	34	0	0	0	0	0	0	0	0	0	0
R303	0	67.6333	0	67.6333	1.98922	2.46667	1.54348	66.72	34	0	1	97.2	94.7	100	100	94.2	0	0	55	0	0	4	0	1	0	0	0	1	1	0	0.749667	1.05333	1	1.11	5.56	24	1.144	0	66	0	0	0	1	0	1	0	1	1	1
R311	0	32.5333	0	32.5333	2.23556	3.17083	2.20493	33.12	45	0	0	87.4	82.8	87	90.4	89.5	0	0	17	0	0	22	0	0	0	0	0	1	0	-2	1.31283	1.655	1	0.99	2.76	8	1.209	0	32	0	0	0	0	0	0	0	0	0	0
R320	0	23.1	0	23.1	2.56667	2.77083	2.53151	22.8	28	0	0	79.2	48.8	92.3	83.3	92.3	0	0	18	0	0	36	0	0	0	0	1	0	0	11	1.34633	1.79167	1	0.89	1.9	8	1.06	0	22	0	0	0	0	0	0	0	0	0	0
R306	1	10.8	0	63.8333	1.93434	2.248	1.90785	63	38	0	0	96.1	100	90.6	97.4	96.4	0	0	18	0	0	16	0	0	0	1	0	1	0	0	0.6615	0.911667	1	0.77	5.25	25	1.116	0	63	0	0	1	0	0	1	0	0	0	0
R312	1	10.5	0	65.6667	1.77477	1.95111	1.6607	64.8	18	0	0	97.5	100	100	92.3	97.7	0	0	12	0	0	17	0	1	0	0	0	1	0	7	0.615667	0.881667	1	2.17	5.4	30	1.973	1	43	0	0	0	0	0	0	0	0	0	0
R324	1	12.0333	0	22.6333	1.07654	1.81	1.06596	28.68	43	0	0	68.6	31.4	71.8	89.2	82.1	0	0	7	0	0	39	0	0	0	0	0	1	0	5	0.983	1.365	1	2.15	2.39	10	1.773	0	28	0	0	0	0	0	0	0	0	0	0
R319	0	64.9667	0	64.9667	2.40617	2.46795	2.37321	64.08	51	0	0	99.6	100	98.5	100	100	0	0	8	0	1	38	1	1	0	1	0	1	0	0	1.12	1.30333	1	0.98	5.34	26	1.361	0	64	0	0	1	0	0	1	0	1	0	0
R305	0	61.3	0	61.3	3.065	3.12619	3.278	60.48	20	0	0	98.6	94.3	100	100	100	0	0	131	0	0	12	0	1	0	0	1	0	0	0	0.434167	0.545	1	1.12	5.04	14	1.077	0	60	0	0	0	0	0	0	0	0	0	0
R102	1	32.2667	0	61.0667	2.44267	2.61515	2.5726	60.24	53	0	0	80.1	83.8	66	86.1	84.3	0	0	6	0	1	8	0	1	1	1	1	0	0	0	0.291667	0.428333	1	4.12	5.02	22	2.591	1	42	0	0	1	0	0	1	0	1	0	0
R117	0	65.3667	0	65.3667	2.82667	2.84921	2.47671	64.44	46	0	0	91.5	98.2	100	71.4	96.4	0	0	7	0	1	31	1	0	1	1	0	1	0	0	0.503	0.678333	1	0.62	5.37	21	0.912	0	64	0	1	1	0	0	1	1	1	0	0
R111	0	65.4667	0	65.4667	2.61867	2.56667	2.58279	64.56	43	0	1	96.6	100	98.2	94.2	94	0	0	45	0	1	25	1	1	1	1	0	1	0	0	0.658667	0.89	1	1.2	5.38	25	1.379	0	64	0	0	1	1	0	1	1	1	0	0
R114	1	14.2667	0	65.7333	1.97971	2.18148	1.65479	64.8	52	0	1	99.2	100	98.5	98.4	100	0	0	136	0	1	24	0	1	1	1	0	1	1	-62	0.536	0.746667	1	1.58	5.4	27	1.317	0	64	0	1	1	1	0	1	0	1	0	0
R116	1	62.5	0	66.1667	1.65417	2.37619	1.67334	65.28	55	0	0	99.5	100	100	97.9	100	0	0	72	0	1	28	1	1	1	1	0	1	0	0	1.40517	1.74333	1	1.61	5.44	21	1.342	0	65	0	0	1	0	0	1	0	1	0	0
R107	0	66.9667	0	66.9667	2.09271	2.2	2.06404	66	26	0	0	99.6	100	98.2	100	100	0	0	128	0	0	15	0	1	1	1	0	1	0	0	0.692167	0.991667	1	0.71	5.5	29	0.91	0	66	0	0	1	0	0	0	0	0	0	0
R113	0	60.1333	0	60.1333	2.86349	2.82222	2.36243	59.28	23	0	0	66.9	80.7	75	29.7	82.1	0	0	4	0	0	27	0	0	1	1	0	1	0	0	0.290667	0.605	1	0.64	4.94	21	0.762	0	59	0	0	1	0	0	0	0	0	0	0
R106	1	24.8667	0	66.2667	3.01212	2.97273	2.84816	65.4	47	0	0	92.3	94.6	94.2	94.6	85.7	0	0	3	0	1	14	1	1	1	1	0	1	1	0	1.2715	1.74	1	1.2	5.45	22	1.25	0	65	0	0	1	0	0	1	0	1	0	0
R101	0	70.4333	0	70.4333	3.70702	3.8037	3.50427	69.48	24	0	0		90.7				0	1	212	0	0	3	0	0	1	1	1	0	0	0			0	0.84	5.79	18	0.884	0	69	0	0	1	0	0	0	0	0	0	0
R307	1	30.2667	0	33.8333	1.42029	1.96923	1.40083	33.36	31	0	0	77.5	82.8	80.3	78.5	68.5	0	0	50	1	0	10	0	0	0	0	0	1	0	-4	0.109	0.226667	1	1.05	2.78	13	1.25	0	33	0	0	0	0	0	0	0	0	0	0
R302	1	27.2	0	66.9667	2.39167	2.62319	1.53474	66	34	0	0	97.8	97.6	98.2	97.6	97.9	0	0	22	1	0	1	0	1	0	0	0	1	0	474	0.111333	0.178333	1	0.86	5.5	23	1.246	0	66	0	0	0	0	0	0	0	0	0	0
R301	0	16.3333	0	16.3333	2.50952	3.14167	2.47515	17.28	50	0	0		5.3				0	1	31	1	0	2	0	0	0	0	0	1	1	0			0	0.96	1.44	4	0.867	0	17	0	0	0	0	0	0	0	0	0	0
R317	0	64.5667	0	64.5667	5.91212	7.07407	5.83113	64.2	38	0	0	86.7	91.7	84.6	85.1	85.4	0	0	28	1	0	34	0	1	0	1	0	1	0	0	0.184167	0.253333	1	1.5	5.35	9	1.374	0	64	0	0	1	0	0	1	0	0	0	0
R318	1	15.2667	1	62.4333	1.20377	1.84074	1.69418	62.88	28	0	0	92.2	95.3	90.3	91.6	91.6	0	0	19	1	1	35	1	1	0	1	0	1	0	0	0.409667	0.591667	1	2.62	5.24	27	2.202	1	55	0	1	1	0	0	1	1	1	0	0
R315	1	14.8	0	64.2333	3.21167	3.725	3.82309	63.36	42	0	0	100	100	100	100	100	0	0	7	1	0	30	0	0	0	0	0	1	0	0	0.234333	0.38	1	1.66	5.28	16	1.804	1	25	0	0	0	0	0	0	0	0	0	0
R310	0	57.9333	0	57.9333	5.79333	8.83889	6.57945	57.12	22	0	0	84.4	87.8	71.9	77.7	100	0	0	12	1	0	18	0	1	0	0	1	0	0	1	0.6485	0.826667	1	1.22	4.76	6	1.298	0	57	0	0	0	0	0	0	0	0	0	0
R308	0	66.2667	0	66.2667	1.89333	2.29333	1.8674	65.4	51	0	0	96.6	96.4	92.1	98	100	0	0	9	1	1	9	1	1	0	0	0	1	0	0	0.303333	0.475	1	1.29	5.45	25	0.949	0	65	0	0	0	0	0	1	1	1	0	0
R309	1	31.6333	0	66.6	1.58571	2.01867	1.44515	65.64	23	0	0	92.7	96.3	92.1	90	92.3	0	0	2	1	0	21	0	1	0	0	0	1	0	4	0.315333	0.478333	1	0.86	5.47	25	1.162	0	65	0	0	0	0	0	0	0	0	0	0
R110	0	66	0	66	2.4716	3	3.10535	65.76	54	0	1	92.9	83.8	91	100	96.7	0	0	38	1	1	19	1	1	1	1	0	1	1	0	0.4355	0.703333	1	1.15	5.48	21	1.027	0	65	0	0	1	1	0	1	1	0	0	0
R104	0	24.5667	0	24.5667	2.72963	2.74167	2.69224	24.24	31	0	0	93.5	82.4	96.4	98.8	96.4	0	0	118	1	0	5	0	1	1	1	0	1	1	0	0.636667	0.776667	1	0.81	2.02	8	0.942	0	24	0	0	1	0	0	0	0	0	0	0
R109	0	62.4333	0	62.4333	3.28596	3.53137	2.94923	61.56	40	0	0	98.5	93.9	100	100	100	0	0	42	1	0	23	0	1	1	1	0	1	0	12	0.073	0.148333	1	0.93	5.13	17	1.057	0	61	0	0	1	0	0	0	0	0	0	0
R108	0	65.7333	0	65.7333	2.73889	2.65278	2.33425	64.8	45	0	0	99.6	98.2	100	100	100	0	0	27	1	1	13	1	1	1	1	0	1	1	0	0.5435	0.758333	1	0.77	5.4	24	1	0	64	0	0	1	0	0	1	0	1	0	0
R105	0	66.5	0	66.5	2.37381	3.12222	2.34129	65.64	60	0	1	90.6	80.1	91	95.8	95.3	1	0	26	1	1	11	1	1	1	1	0	1	1	0	0.496	0.653333	1	0.81	5.47	21	1.066	0	65	0	1	1	1	0	1	1	0	0	0
R112	1	14.3333	1	56.6	2.4	2.204	1.52055	63.96	34	1	1	88.7	96.7	84	100	74	0	0	22	1	1	20	1	1	1	1	1	0	0	0	1.264	1.47167	1	3.87	5.33	25	2.825	1	14	0	0	1	1	0	1	1	1	0	0
R119	0	55.8	0	55.8	1.86	2.16957	2.62074	55.08	47	1	0	77.7	73.2	62.8	80.6	94	0	0	10	1	1	37	1	0	1	1	1	0	0	9	0.377167	0.61	1	1.94	4.59	23	1.293	0	54	0	0	1	0	0	1	1	1	0	0
R103	1	21.8	0	36.2	1.90526	2.29744	1.83744	35.76	25	0	0		50				0	1	111	1	0	6	0	0	1	1	0	1	1	28			0	1.07	2.98	13	1.259	0	35	0	0	1	1	0	1	0	1	0	0
R120	1	12.5667	1	24.9333	1.43333	3.24615	1.46596	65.4	20	0	1	97.3	89.2	100	100	100	0	0	6	1	1	32	1	1	1	1	1	0	0	0	1.36817	1.63333	1	8.19	5.45	13	4.525	1	18	0	0	1	1	0	1	0	1	0	0
R314	0	32.7333	0	32.7333	1.63667	1.72222	1.60058	32.28	31	0	0	81.6	67.6	78.5	82.1	98.3	0	0	0	1	0	33	0	1	1	1	1	0	0	0	0.451667	0.638333	1	1.63	2.69	18	1.199	0	32	0	0	1	0	0	1	0	1	0	0
R118	0	62.4	0	62.4	2.97143	3.06667	2.93072	61.56	31	0	1	99.2	100	98.2	100	98.6	0	0	243	1	1	40	1	1	1	1	1	0	0	0	0.0933333	0.196667	1	1.09	5.13	20	1.058	0	61	0	0	1	1	0	1	1	1	0	0
[truncated: 184 more columns]

## Sheet: Sheet1
detailed statistical analysis procedures>>
T-TEST GROUPS=A_GROUP(0 1)
/MISSING=ANALYSIS
/VARIABLES=A_AGE V0_CR V0_DBP V0_GFR_CKDEPI V0_SBP V0_UACR V0_UPCR
/CRITERIA=CI(.95).
T-TEST GROUPS=A_RASI(0 1)
/MISSING=ANALYSIS
/VARIABLES=A_AGE V0_CR V0_DBP V0_GFR_CKDEPI V0_SBP V0_UACR V0_UPCR
/CRITERIA=CI(.95).
CROSSTABS
/TABLES=A_GROUP A_RASI BY A_DM A_HTN A_SEX V0_UPROTDIPSTICK
/FORMAT=AVALUE TABLES
/STATISTICS=CHISQ RISK
/CELLS=COUNT ROW
/COUNT ROUND CELL.
CROSSTABS
/TABLES=A_GROUP A_RASI BY FU_DRUG_ASPIRIN FU_DRUG_ANTIDM FU_DRUG_HTN FU_DRUG_IMMUNO_PD FU_DRUG_IMMUNO_GROUP1 FU_DRUG_IMMUNO_TAC FU_DRUG_OMACOR FU_DRUG_STATIN FU_DRUG_URIC
/FORMAT=AVALUE TABLES
/STATISTICS=CHISQ RISK
/CELLS=COUNT ROW
/COUNT ROUND CELL.
CROSSTABS
/TABLES=A_GROUP A_RASI BY O_SECONDARYOUTCOME_UACR0.2 FU_GFRCKDEPI_CHANGERATE_MEAN_GROUP FU_TA_UPCR3M_CHANGE2_GROUP O_FU_COMP2
/FORMAT=AVALUE TABLES
/STATISTICS=CHISQ RISK
/CELLS=COUNT ROW
/COUNT ROUND CELL.
LOGISTIC REGRESSION VARIABLES FU_GFRCKDEPI_CHANGERATE_MEAN_GROUP
/METHOD=ENTER A_GROUP V0_DBP V0_GFR_CKDEPI V0_SBP V0_UPCR FU_TA_UPCR3M A_RASI FU_CR_FINAL_FUMON
/CONTRAST (A_GROUP)=Indicator(1)
/CONTRAST (A_RASI)=Indicator(1)
/PRINT=CI(95)
/CRITERIA=PIN(0.05) POUT(0.10) ITERATE(20) CUT(0.5).
COXREG O_FU_COMP2_FUMON
/STATUS=O_FU_COMP2(1)
/PATTERN BY A_GROUP
/CONTRAST (PATH_ESCORE)=Indicator(1)
/CONTRAST (A_RASI)=Indicator(1)
/CONTRAST (A_GROUP)=Indicator(1)
/METHOD=ENTER FU_GFRCKDEPI_CHANGERATE_LAST FU_TA_UPCR3M PATH_ESCORE V0_DBP V0_SBP A_GROUP A_RASI V0_UPCR V0_GFR
/PLOT SURVIVAL
/PRINT=CI(95)
/CRITERIA=PIN(.05) POUT(.10) ITERATE(20).
MIXED UPCR BY Tac WITH time
/CRITERIA=CIN(95) MXITER(100) MXSTEP(10) SCORING(1) SINGULAR(0.000000000001) HCONVERGE(0, ABSOLUTE) LCONVERGE(0, ABSOLUTE) PCONVERGE(0.000001, ABSOLUTE)
/FIXED=time Tac Tac*time | SSTYPE(3)
/METHOD=REML
/PRINT=SOLUTION TESTCOV
/RANDOM=INTERCEPT | SUBJECT(ID) COVTYPE(VC)
/REPEATED=time | SUBJECT(ID) COVTYPE(AR1).
MIXED UPCR BY RASi WITH time
/CRITERIA=CIN(95) MXITER(100) MXSTEP(10) SCORING(1) SINGULAR(0.000000000001) HCONVERGE(0, ABSOLUTE) LCONVERGE(0, ABSOLUTE) PCONVERGE(0.000001, ABSOLUTE)
/FIXED=time RASi*time RASi | SSTYPE(3)
/METHOD=REML
/PRINT=SOLUTION TESTCOV
/RANDOM=INTERCEPT | SUBJECT(ID) COVTYPE(VC)
/REPEATED=time | SUBJECT(ID) COVTYPE(AR1).
